# Supplementary material for: Alleviation of Androgenetic Alopecia with Aqueous Paeonia lactiflora and Poria cocos Extract Intake through Suppressing the Steroid Hormone and Inflammatory Pathway
Source: Pharmaceuticals (Basel). 2021 Nov 5;14(11):1128. doi: 10.3390/ph14111128 (PMC8621879; doi:10.3390/ph14111128)
Supplement: Supplementary file 1 [file pharmaceuticals-14-01128-s001.zip]

Archive with 1 entries (1 files):
- pharmaceuticals-1423058-supplementary.pdf
